# Supplementary material for: Creating a specialist protein resource network: a meeting report for the protein bioinformatics and community resources retreat
Source: Database (Oxford). 2015 Jul 11;2015:bav063. doi: 10.1093/database/bav063 (PMC4499208; doi:10.1093/database/bav063)
Supplement: Supplementary Data [file supp_bav063_suppl_data.zip]

Archive with 6 entries (6 files):
- FileS1 - Database editorial-AV June22.docx
- Table S1 May14.docx
- Table S2 May14.docx
- Fig S1 May14.png
- Fig S2 May14.png
- Fig S3 May14.png
